# Supplementary material for: Hemophagocytic lymphohistiocytosis as the initial manifestation of Epstein–Barr virus-related T/NK-cell lymphoproliferative disorders in a pediatric patient: a case report and literature review
Source: Front Pediatr. 2025 Nov 11;13:1662074. doi: 10.3389/fped.2025.1662074 (PMC12643967; doi:10.3389/fped.2025.1662074)
Supplement: Supplementary file 2 [file Table1.xlsx]

## Sheet: Sheet1
Supplementary Table S1 Temporal Changes in EBV Parameters and Clinical Status
Date	Timeline	Symptoms / Clinical Stage	EBV Serology	EBV Virology	Sample type
November 17	On the third day of initial admission(On the 17th day after the symptoms appeared)	Recurrent high fever lasted for half a month，hepatosplenomegaly,pancytopenia,pneumonia,the superficial lymph nodes in the body were neither palpable nor swollen.	NA	EBV DNA (IU/mL):31783.3	Serum sample
November 22	Transferred to the superior hospital(On the 22nd day after the symptoms appeared)	Persistent recurrent fever,the chest CT revealed worsening pulmonary lesions.	NA	EBV DNA (IU/mL):1933333.3	Serum sample
November 23	On the second day after transfer to the superior hospital(On the 23rd day after the symptoms appeared)	Persistence of the previous symptoms.	EBV serologic tests: EBV-EA-IgG(+), EBV-NA-IgG(+), EBV-VCA-IgG(+) and EBV-VCA-IgM(-)	NA	Serum sample
November 25	On the fourth day after transfer to the superior hospital(On the 25th day after the symptoms appeared)	Persistence of the previous symptoms.	NA	The EBV infection lymphocyte subgroups : CD4+ T cells, 1.7 × 105; CD8+ T cells, 4.4 × 105; B cells, 1.1 × 105; and NK/NKT cells, 3.5 × 106 (EBV-DNA copies per 1 million cells).	Lymphocyte isolation from peripheral whole blood
November 26	On the fifth day after transfer to the superior hospital(On the 26th day after the symptoms appeared)	Diagnosed as HLH. The symptom duration does not fulfill the diagnostic criteria for CAEBV (typically ≥3 months), so the diagnosis is excluded for now. Nevertheless, there is a risk of progression to CAEBV.	NA	EBV DNA (IU/mL):10116666.7	Serum sample
December 1	On the tenth day after transfer to the superior hospital(On the 31st day after the symptoms appeared)	The patient's vital signs have improved with stable body temperature and is in fair condition.	NA	EBV DNA (IU/mL):2966666.67	Serum sample
December 11	Re-admitted to the superior hospital(On the 41st day after the symptoms appeared)	A fever (38.4°C) occurring twice daily, mainly in the mornings and evenings.	NA	EBV DNA (IU/mL):9400000	Serum sample
December 22	On the fourth day after re-admitted to our hospital for the second time (On the 52nd day after the symptoms appeared)	The patient presented with systemic symptoms, such as high fever, hepatosplenomegaly, and pancytopenia.The superficial lymph nodes were not palpable or swollen.	NA	EBV DNA (IU/mL):89766.7	Serum sample
January 5	On the 18th day after re-admitted to our hospital for the second time (On the 66th day after the symptoms appeared)	Continued to experience recurrent fever, the patient had no pathological biopsy conditions and no nasal lesions.	NA	EBV DNA (IU/mL):34000	Serum sample
