# Supplementary material for: Hemophagocytic lymphohistiocytosis as the initial manifestation of Epstein–Barr virus-related T/NK-cell lymphoproliferative disorders in a pediatric patient: a case report and literature review
Source: Front Pediatr. 2025 Nov 11;13:1662074. doi: 10.3389/fped.2025.1662074 (PMC12643967; doi:10.3389/fped.2025.1662074)
Supplement: Supplementary file 4 [file Table3.xlsx]

## Sheet: Sheet1
Supplementary Table S3 The summary table of clinical course
Date	Timeline	Main clinical features	Key laboratory results (including diagnostic tests)	Treatments	Differential diagnoses
November 1-14	Prior to admission	Intermittent fever for the past 15 days. The body temperature peaked at 39°C。Hepatosplenomegaly,pancytopenia and pneumonia.	Hemoglobin: 114 g/L,white blood cells [WBCs]: 3.05 × 109/L,lymphocyte percentage (L%): 55.8%,platelet count: 119 × 109/L,alanine transaminase (ALT): 255 U/L,aspartate aminotransferase (AST): 242 U/L	Azithromycin, ceftazidime, and methylprednisolone.
November 15	The first day of initial admission(1)	Hepatosplenomegaly,pancytopenia,pneumonia,The superficial lymph nodes in the body were neither palpable nor swollen.	Activated partial thromboplastin time(APTT): 47.5s Thrombin time（TT): 21.5s Fibrinogen (FIB): 1.51g/L.Triglyceride: 2.95 mmol/L,IgE: 6400 IU/mL, Ferritin: 129.71 μg/L	Cefuroxime (2g, iv drip, q12h)
November 16	2	"Cytokine storm"	soluble Interleukin-2 receptor (sIL-2R, U/mL)：2134, Interleukin-1β (pg/ mL): 8.18,Interleukin-6 (pg/mL):6.44,Interleukin-10 (pg/mL):27.7,Tumor necrosis factors-α (pg/mL):27.5.Bone marrow (BM) cell morphology indicated pancytopenia with iron deficiency BM and a few histiocytes and hemophagocytic cells,
November 17	3		EBV DNA (IU/mL):31783.3	The patient received polyene phosphatidylcholine (465 mg, intravenous [iv] drip, once daily [qd]), cefuroxime (2 g, iv drip, twice daily [q12h]), azithromycin (0.5 g, iv drip, qd), methylprednisolone (30 mg, iv drip, qd) and ganciclovir (0.25 g, IV, qd),
November 18	4		NK-cell perforin (%):68.3
November 19	5
November 20	6
November 21	7(First discharge from our hospital.)	Recurrent Fever,the chest CT revealed worsening pulmonary lesions
November 22	8(Transferred to the superior hospital)		EBV DNA (IU/mL):1933333.3
November 23	9		EBV serologic tests: EBV-EA-IgG(+), EBV-NA-IgG(+), EBV-VCA-IgG(+) and EBV-VCA-IgM(-)	Ganciclovir,Methylprednisolone (60mg,iv drip, q12h)
November 24	10
November 25	11		The soluble CD25 (sCD25): 20,404 pg/mL,The EBV infection lymphocyte subgroups : CD4+ T cells, 1.7 × 105; CD8+ T cells, 4.4 × 105; B cells, 1.1 × 105; and NK/NKT cells, 3.5 × 106 (EBV-DNA copies per 1 million cells).
November 26	12		EBV DNA (IU/mL):10116666.7	Etoposide (VP16), dexamethasone, and ganciclovir	Diagnosed as HLH. The symptom duration does not fulfill the diagnostic criteria for CAEBV (typically ≥3 months), so the diagnosis is excluded for now. Nevertheless, there is a risk of progression to CAEBV.
November 27	13
November 28	14
November 29	15
November 30	16
December 1	17		EBV DNA (IU/mL):2966666.67，The soluble CD25 (sCD25): 13405 pg/mL
December 2	18	The patient's vital signs have improved with stable body temperature and is in fair condition.
December 3	19(First discharge from superior hospital.)			Oral dexamethasone
December 4	20
December 5	21
December 6	22
December 7	23
December 8	24
December 9	25
December 10	26
December 11	27(Re-admitted to the superior hospital）	A fever (38.4°C) occurring twice daily, mainly in the mornings and evenings	EBV DNA (IU/mL):9400000,Ferritin（FER,μg/L): 478.2	Hepatoprotective therapy with etoposide intravenous infusion.
December 12	28
December 13	29
December 14	30(Refused transfer to the transition unit and left the hospital )		Bone marrow (BM) flow cytometry: 33.7% heterotypic NK lymphocytes were observed;sCD25：44560pg/ml；BM cell morphology examination revealed 1.6% hemophagocytic cells. sCD25: 44560 pg/mL		The detection of heterotypic NK lymphocytes is highly suggestive of a T/NK-cell lymphoma, while a pure NK-cell lymphoma has not been ruled out.
December 15	31
December 16	32
December 17	33
December 18	34
December 19	35(Re-admitted to our hospital for the second time )	The patient presented with systemic symptoms, such as high fever, hepatosplenomegaly, and pancytopenia.The superficial lymph nodes were not palpable or swollen.		The patient was treated with intravenous ceftazidime for anti-infection therapy, oral dexamethasone, intravenous immunoglobulin (IVIG), and hepatoprotective agents.	Leukemic dissemination involving the bone marrow, peripheral blood, liver, and spleen. The patient never developed lymphadenopathy or other lymph node pathology, which rules out primary EBV-positive nodal T/NK-cell lymphoma.
December 20	36		Ferritin（FER,μg/L):600.09
December 21	37
December 22	38		EBV DNA (IU/mL):89766.7
December 23	39			Cyclophosphamide, doxorubicin, vincristine, etoposide, and prednisolone (CHOEP)	A diagnosis of NK-cell lymphoma leukemia was reached at the Institute of Hematology and Blood Diseases.
December 24	40		Ferritin（FER,μg/L):2500.0；A repeat bone marrow aspiration cytology examination was performed. The peripheral blood smear showed 12% atypical lymphocytes.		The elevated proportion of abnormal lymphocytes suggests an aggressive tumor phenotype. A diagnosis of HLH with NK-cell lymphoma was considered.
December 25	41
December 26	42
December 27	43
December 28	44	The pediatric patient developed febrile neutropenia following chemotherapy.	The results of the BM cell morphology examination revealed prominent hemophagocytosis and diffuse infiltration by abnormal lymphocytes characterized by large size, irregular shape, abundant and blue cytoplasm, and small red particles were seen in some areas. Flow cytometry showed abnormal NK cells in the BM (51.1%) and increased Ki67 levels, indicating aggressive NK-cell lymphoma. CD2, CD56, CD94…	Management included antimicrobial therapy with vancomycin, meropenem, itraconazole, and trimethoprim-sulfamethoxazole. Supportive care consisted of plasma and platelet transfusions, along with granulocyte colony-stimulating factor (G-CSF) administration.	Involvement of the bone marrow core.Flow cytometry of the bone marrow and bone marrow (BM) cell morphology examination demonstrated a characteristic NK-cell phenotype.
December 29	45
December 30	46	Persistent recurrent fever.		The antibiotic regimen was switched to cefoperazone-sulbactam in combination with vancomycin and voriconazole for anti-infective therapy.
December 31	47	Pancytopenia, normal coagulation parameters, and improved liver function.		Ruxolitinib was added to the treatment regimen,intravenous dexamethasone was administered
January 1	48
January 2	49
January 3	50
January 4	51	Continued to experience recurrent fever.		Methylprednisolone was administered intravenously for anti-inflammatory therapy
January 5	52	The child had no pathological biopsy conditions and no nasal lesions.	EBV DNA (IU/mL):34000,WES,No new growths were observed in the nasal cavity and nasopharynx using the nasal endoscope.	Intermittent corticosteroid and etoposide therapy.	No nasal lesions were detected; ENKTL (nasal type) is not suspected.
January 6	53		Ferritin（FER,μg/L):1890
January 7	54
January 8	55	Developed a fever again; a blood routine examination showed no lymphocytes or monocytes.
January 9	56
